# Supplementary material for: Rickettsia association with two Macrolophus (Heteroptera: Miridae) species: A comparative study of phylogenies and within-host localization patterns
Source: Front Microbiol. 2023 Feb 23;13:1107153. doi: 10.3389/fmicb.2022.1107153 (PMC9998071; doi:10.3389/fmicb.2022.1107153)
Supplement: Supplementary file 1 [file Table_1.xlsx]

## Sheet: Sheet1
Rickettsia limoniae
Host species	16S	GltA	CoxA	Order	Family
Deronectes platynotus	FM177877	FM177878		Coleoptera	Dytiscidae
Pyrrhosoma nymphula	LR780462	LR780473	LR778309	Odonata	Coenagrionidae
Polythore picta PP23	LR780468	LR780478	LR812147	Odonata	Polythoridae
Mycetophilidae sp.	LR800057	LR799950	LR798964	Diptera	Mycetophilidae
Diptera sp.	LR800061	LR799953	LR798976	Diptera
Psyllidae sp.	LR800066	LR799959	LR799023	Hemiptera	Psyllidae
Psyllidae sp.	LR800071	LR799963	LR799047	Hemiptera	Psyllidae
Philotarsus californicus	LR800135	LR800025	LR799652	Psocodea
Chironomidae sp.	LR800143	LR800035	LR799804	Diptera	Chironomidae
Macrolophus pygmaeus LMAC1	LR812282	LR812259	LR812145	Hemiptera	Miridae
Anopheles plumbeus	LR813675	LR813676	LR813674	Diptera	Culicidae
