# Supplementary material for: Rickettsia association with two Macrolophus (Heteroptera: Miridae) species: A comparative study of phylogenies and within-host localization patterns
Source: Front Microbiol. 2023 Feb 23;13:1107153. doi: 10.3389/fmicb.2022.1107153 (PMC9998071; doi:10.3389/fmicb.2022.1107153)
Supplement: Supplementary file 2 [file Table_2.xlsx]

## Sheet: Sheet1
Rickettsia bellii
Host species	16S	GltA	CoxA	Order	Family
Acyrthosiphon pisum	FJ609391	FJ666756	FJ666777	Hemiptera	Aphididae
Nesidiocoris tenuis	KF646705	KF646706	-	Hemiptera	Miridae
Peyerimhoffina gracilis	MF156627	MF156685	MF156666	Neuroptera	Chrysopidae
Bemisia tabaci	DQ077707	DQ077708	-	Hemiptera	Aleyrodoidea
Chrysopa formosa	MF156612	MF156674	MF156654	Neuroptera	Chrysopidae
Bombyliidae sp.	FJ609390	FJ666755	FJ666776	Diptera
Elateridae	FJ609396	FJ666760	FJ666781	Coleoptera
Noctuidae	FJ609397	FJ666761	FJ666782	Lepidoptera
Empoasca papayae	U76910	U76908	-	Hemiptera	Cicadellidae
Macrolophus pygmaeus	HE583202.1	HE583221.1	HE583222.1	Hemiptera	Miridae
