# Supplementary material for: Rickettsia association with two Macrolophus (Heteroptera: Miridae) species: A comparative study of phylogenies and within-host localization patterns
Source: Front Microbiol. 2023 Feb 23;13:1107153. doi: 10.3389/fmicb.2022.1107153 (PMC9998071; doi:10.3389/fmicb.2022.1107153)
Supplement: Supplementary file 3 [file Table_3.xlsx]

## Sheet: Sheet1
COI Macrolophus spp.
Species	COI	Order	Family
Atractotomus cooperi	MF934792.1	Hemiptera	Miridae
Phytocoris ukmi	KJ541633.1	Hemiptera	Miridae
Nesidiocoris tenuis	OK448180	Hemiptera	Miridae
Tupiocoris sp.	MF934967.1	Hemiptera	Miridae
Macrolophus rubi	KM022470.1	Hemiptera	Miridae
Macrolophus pygmaeus haplotype_ 13	HQ845348	Hemiptera	Miridae
Macrolophus pygmaeus haplotype_ 15	HQ845350	Hemiptera	Miridae
Macrolophus melanotoma haplotype_3	HQ707828	Hemiptera	Miridae
Macrolophus melanotoma haplotype_1	HQ707826	Hemiptera	Miridae
Orius leavigatus	KM016075.1	Hemiptera	Anthocoridae
